# Supplementary material for: Comparative chloroplast genomics and insights into the molecular evolution of Tanaecium (Bignonieae, Bignoniaceae)
Source: Sci Rep. 2023 Aug 1;13:12469. doi: 10.1038/s41598-023-39403-z (PMC10394017; doi:10.1038/s41598-023-39403-z)
Supplement: Supplementary file 2 — Supplementary Tables. [file 41598_2023_39403_MOESM2_ESM.xlsx]

## Sheet: Tab_S1
Table S1: Summary of the protein-coding genes extracted from the plastomes, alignment length (bp), number of variable sites, and percentage of variable sites for the Tanaecium species.
type	loci	size (pb)	Variable sites (V)	Proportion V/total lengh
CDS	rpoA	1551	401	0.258543
CDS	clpP	690	159	0.230435
CDS	accD	2403	729	0.303371
CDS	rps18	1959	339	0.173047
CDS	ycf4	555	90	0.162162
CDS	infA	252	28	0.111111
CDS	rps15	279	25	0.0896057
CDS	rpl32	180	14	0.0777778
CDS	ndhF	2238	164	0.0732797
CDS	ycf1	6441	557	0.0864773
CDS	rps11	540	33	0.0611111
CDS	rps3	672	38	0.0565476
CDS	ndhH	1182	66	0.0558376
CDS	rpl22	474	26	0.0548523
CDS	ndhD	1530	78	0.0509804
CDS	rpl20	432	22	0.0509259
CDS	rps2	714	35	0.0490196
CDS	matK	1536	74	0.0481771
CDS	rps19	279	13	0.046595
CDS	ccsA	972	45	0.0462963
CDS	atpE	402	18	0.0447761
CDS	rbcL	1485	63	0.0424242
CDS	rps7	462	18	0.038961
CDS	rpoC2	4029	153	0.0379747
CDS	rps4	612	23	0.0375817
CDS	ycf2	6561	246	0.0374943
CDS	petA	963	36	0.0373832
CDS	atpF	555	20	0.036036
CDS	ndhG	531	19	0.0357815
CDS	rps12-5end	120	4	0.0333333
CDS	ndhA	1092	36	0.032967
CDS	rpoC1	2094	68	0.0324737
CDS	rps8	405	13	0.0320988
CDS	psbH	222	7	0.0315315
CDS	rps14	303	9	0.029703
CDS	rpoB	3228	93	0.0288104
CDS	ndhK	678	19	0.0280236
CDS	psbK	180	5	0.0277778
CDS	ndhI	507	14	0.0276134
CDS	rpl16	408	11	0.0269608
CDS	rpl36	114	3	0.0263158
CDS	ndhE	306	8	0.0261438
CDS	psbB	1527	39	0.0255403
CDS	atpA	1518	38	0.0250329
CDS	psbF	120	3	0.025
CDS	rpl33	201	5	0.0248756
CDS	cemA	690	17	0.0246377
CDS	atpH	246	6	0.0243902
CDS	petB	648	15	0.0231481
CDS	ndhJ	477	11	0.0230608
CDS	psbN	132	3	0.0227273
CDS	rps16	273	6	0.021978
CDS	psbA	1059	23	0.0217186
CDS	rpl14	369	8	0.0216802
CDS	atpB	1497	31	0.0207081
CDS	psaC	246	5	0.0203252
CDS	ycf15	264	5	0.0189394
CDS	psaB	2205	39	0.0176871
CDS	petG	114	2	0.0175439
CDS	psaA	2253	39	0.0173103
CDS	rpl23	291	5	0.0171821
CDS	ycf68	489	8	0.0163599
CDS	atpI	744	12	0.016129
CDS	psbC	1422	19	0.0133615
CDS	petD	483	6	0.0124224
CDS	ycf3	516	6	0.0116279
CDS	petN	90	1	0.0111111
CDS	psbZ	189	2	0.010582
CDS	psbD	1062	11	0.0103578
CDS	psbT	102	1	0.00980392
CDS	psbM	105	1	0.00952381
CDS	ndhB	1533	14	0.00913242
CDS	psaI	111	1	0.00900901
CDS	psbI	111	1	0.00900901
CDS	rpl2	825	7	0.00848485
CDS	ndhC	363	3	0.00826446
CDS	psbJ	123	1	0.00813008
CDS	psbE	252	2	0.00793651
CDS	psaJ	135	1	0.00740741
CDS	petL	96	0	0
CDS	psbL	117	0	0
CDS	rps12-3end	267	0	0
intron	clpP	1185	431	0.363713
intron	ndhA	1239	76	0.0613398
intron	trnG-UCC	761	45	0.0591327
intron	atpF	706	38	0.0538244
intron	petD	772	35	0.0453368
intron	rpoC1	803	36	0.0448319
intron	rpl16	911	35	0.0384193
intron	rps16	867	33	0.0380623
intron	trnV-UAC	580	22	0.037931
intron	ycf3	1421	49	0.0344828
intron	trnL-UAA	494	16	0.0323887
intron	petB	779	23	0.029525
intron	trnI-GAU	934	14	0.0149893
intron	rps12-3end	536	1	0.00186567
intron	ndhB	679	1	0.00147275
intron	rpl2	692	1	0.00144509
intron	trnA-UGC	811	1	0.00123305
rRNA	rrn4.5	103	1	0.00970874
rRNA	rrn16	1491	13	0.00871898
rRNA	rrn5	121	1	0.00826446
rRNA	rrn23	2806	13	0.00463293
spacers	rps12-clpP	494	205	0.41498
spacers	trnN-ycf1	1012	286	0.282609
spacers	psaI-ycf4	547	105	0.191956
spacers	accD-psaI	446	75	0.168161
spacers	trnH-psbA	335	55	0.164179
spacers	trnL-ccsA	83	13	0.156627
spacers	rpoA-rps11	155	24	0.154839
spacers	rpl33-rps18	1479	229	0.154834
spacers	rbcL-accD	617	88	0.142626
spacers	ndhD-psaC	100	14	0.14
spacers	ccsA-ndhD	246	34	0.138211
spacers	trnM-atpE	201	27	0.134328
spacers	rps15-ndhF	54	7	0.12963
spacers	rps15-ndhH	96	11	0.114583
spacers	rps19-rpl2	70	8	0.114286
spacers	psaA-ycf3	1167	130	0.111397
spacers	ndhF-rpl32	439	45	0.102506
spacers	rpl22-rps19	69	7	0.101449
spacers	trnI-ycf2	161	16	0.0993789
spacers	rpl32-trnL	1340	127	0.0947761
spacers	ndhG-ndhI	371	34	0.0916442
spacers	rps14-psaB	122	11	0.0901639
spacers	rps4-trnT	424	38	0.0896226
spacers	infA-rps8	124	11	0.0887097
spacers	trnG-trnR	270	23	0.0851852
spacers	trnG-trnfM	179	15	0.0837989
spacers	ndhE-ndhG	217	18	0.0829493
spacers	psbZ-trnG	302	25	0.0827815
spacers	trnV-trnM	194	16	0.0824742
spacers	clpP-psbB	475	39	0.0821053
spacers	trnL-trnF	366	30	0.0819672
spacers	trnS-trnG	857	67	0.0781797
spacers	psbI-trnS	129	10	0.0775194
spacers	ndhI-ndhA	79	6	0.0759494
spacers	trnD-trnY	108	8	0.0740741
spacers	psaC-ndhE	260	19	0.0730769
spacers	atpH-atpI	1090	79	0.0724771
spacers	trnK-rps16	759	55	0.0724638
spacers	rps18-rpl20	181	13	0.0718232
spacers	rps16-trnQ	1247	88	0.0705694
spacers	rpl16-rps3	142	10	0.0704225
spacers	trnQ-psbK	341	24	0.0703812
spacers	atpF-atpH	417	29	0.0695444
spacers	atpI-rps2	245	17	0.0693878
spacers	trnC-petN	852	58	0.0680751
spacers	trnY-trnE	59	4	0.0677966
spacers	trnW-trnP	165	11	0.0666667
spacers	petG-trnW	122	8	0.0655738
spacers	petA-psbJ	1012	65	0.0642292
spacers	psbK-psbI	393	25	0.0636132
spacers	rpl14-rpl16	126	8	0.0634921
spacers	trnF-ndhJ	688	41	0.059593
spacers	trnfM-rps14	152	9	0.0592105
spacers	rpoB-trnC	1191	70	0.0587741
spacers	rpoC2-rpoc1	154	9	0.0584416
spacers	psaJ-rpl33	487	28	0.0574949
spacers	trnE-trnT	261	15	0.0574713
spacers	psbM-trnD	646	37	0.0572755
spacers	ycf4-cemA	931	53	0.056928
spacers	ndhK-ndhC	53	3	0.0566038
spacers	trnT-psbD	900	50	0.0555556
spacers	psbC-trnS	258	14	0.0542636
spacers	trnT-trnL	765	41	0.0535948
spacers	rps2-rpoC2	376	20	0.0531915
spacers	ycf3-trnS	919	47	0.0511425
spacers	trnP-psaJ	437	22	0.0503432
spacers	psbE-petL	896	45	0.0502232
spacers	rps8-rpl14	183	9	0.0491803
spacers	petB-petD	224	11	0.0491071
spacers	ndhC-trnV	1154	56	0.0485269
spacers	petN-psbM	1019	49	0.0480864
spacers	trnS-psbZ	335	15	0.0447761
spacers	trnS-rps4	292	13	0.0445205
spacers	trnV-rrn16	226	10	0.0442478
spacers	psbL-psbF	23	1	0.0434783
spacers	rpl20-rps12	810	35	0.0432099
spacers	psbB-psbT	187	8	0.0427807
spacers	trnR-atpA	97	4	0.0412371
spacers	atpB-rbcL	808	33	0.0408416
spacers	psbA-trnK	237	9	0.0379747
spacers	rps11-rpl36	175	6	0.0342857
spacers	petL-petG	184	6	0.0326087
spacers	psbH-petB	124	4	0.0322581
spacers	cemA-petA	219	7	0.0319635
spacers	rrn4.5-rrn5	220	7	0.0318182
spacers	ndhJ-ndhK	158	5	0.0316456
spacers	psbT-psbN	65	2	0.0307692
spacers	petD-rpoA	201	6	0.0298507
spacers	trnA-rrn23	148	4	0.027027
spacers	ycf15-trnL	358	9	0.0251397
spacers	trnR-trnN	487	10	0.0205339
spacers	rps7-rps12	53	1	0.0188679
spacers	rpl23-trnI	378	6	0.015873
spacers	trnI-trnA	64	1	0.015625
spacers	trnL-ndhB	556	8	0.0143885
spacers	psbJ-psbL	139	2	0.0143885
spacers	atpA-aptF	74	1	0.0135135
spacers	rrn5-trnR	243	3	0.0123457
spacers	ycf1-rps15	443	5	0.0112867
spacers	ndhB-rps7	274	3	0.0109489
spacers	rpl16-infA	95	1	0.0105263
spacers	rrn23-rrn4.5	98	1	0.0102041
spacers	rrn16-trnI	299	3	0.0100334
spacers	psbN-psbH	105	1	0.00952381
spacers	rps12-trnV	1627	10	0.00614628
spacers	psaB-psaA	25	0	0
spacers	psbF-psbE	14	0	0
spacers	rpl2-rpl23	18	0	0
spacers	ycf2-ycf15	75	0	0
tRNA	trnF-GAA	73	4	0.0547945
tRNA	trnfM	74	4	0.0540541
tRNA	trnW-CCA	74	2	0.027027
tRNA	trnL-UAC	80	2	0.025
tRNA	trnP-UGG	80	2	0.025
tRNA	trnY-GUA	84	2	0.0238095
tRNA	trnC-GCA	71	1	0.0140845
tRNA	trnG-UCC	71	1	0.0140845
tRNA	trnQ-UUG	72	1	0.0138889
tRNA	trnT-UGU	73	1	0.0136986
tRNA	trnH-GUG	75	1	0.0133333
tRNA	trnL-CAA	81	1	0.0123457
tRNA	trnS-UGA	88	1	0.0113636
tRNA	trnA-UGC	73	0	0
tRNA	trnD	74	0	0
tRNA	trnE-UUC	73	0	0
tRNA	trnI-CAU	74	0	0
tRNA	trnI-GAU	77	0	0
tRNA	trnK-UUU	72	0	0
tRNA	trnL-UAA	87	0	0
tRNA	trnM	74	0	0
tRNA	trnN-GUU	73	0	0
tRNA	trnR-ACG	74	0	0
tRNA	trnR-UCU	72	0	0
tRNA	trnS-GCU	88	0	0
tRNA	trnS-GGA	87	0	0
tRNA	trnV-GAC	72	0	0
tRNA	trnV-UAC	75	0	0

## Sheet: Tab_S2-SSR
Table S2: Results from the distribution of SSRs in all plastomes of the Tanaecium species studied here using MISA.
Species	SSRs total	Unit size						Total/region			SSRs %/region			A/T repeats	% of A/T repeats	A repearts	T repearts	Total per region			SSR%/region
		mono	di	tri	tetra	penta	hexa	LSC	IR	SSC	LSC	IR	SSC					exon	intron	IGS	exon	intron	IGS
T. bilabiatum	44	29	2	6	6	1	0	33	1	10	75	2.27273	22.7273	31	70.4545	14	17	10	2	29	24.3902	4.87805	70.7317
T. crucigerum	54	37	2	4	9	1	1	44	5	5	81.4815	9.25926	9.25926	33	61.1111	16	17	11	7	35	20.7547	13.2075	66.0377
T. cyrtanthum	48	32	3	5	6	1	1	37	5	6	77.0833	10.4167	12.5	26	54.1667	14	12	13	5	30	27.0833	10.4167	62.5
T. decorticans	40	28	2	5	4	0	1	31	5	4	77.5	12.5	10	26	65	16	10	11	7	22	27.5	17.5	55
T. dichotomum A375	51	35	3	4	5	3	1	41	5	5	80.3922	9.80392	9.80392	33	64.7059	19	14	11	10	30	21.5686	19.6078	58.8235
T. dichotomum C14	59	41	3	5	5	4	1	47	6	6	79.661	10.1695	10.1695	40	67.7966	21	19	12	12	35	20.339	20.339	59.322
T. duckei	56	41	1	6	6	1	1	42	6	8	75	10.7143	14.2857	41	73.2143	27	14	13	9	34	23.2143	16.0714	60.7143
T. jaroba	51	34	2	5	9	1	0	42	5	4	82.3529	9.80392	7.84314	33	64.7059	18	15	13	7	31	25.4902	13.7255	60.7843
T. parviflorum	46	26	5	6	6	0	3	37	7	2	80.4348	15.2174	4.34783	26	56.5217	14	12	14	5	27	30.4348	10.8696	58.6957
T. pyramidatum	46	32	2	4	4	1	3	37	6	3	80.4348	13.0435	6.52174	32	69.5652	16	16	11	10	25	23.913	21.7391	54.3478
T. revillae	51	35	3	5	5	2	1	42	4	5	82.3529	7.84314	9.80392	35	68.6275	15	20	12	10	29	23.5294	19.6078	56.8627
T. selloi	49	34	2	4	4	0	5	40	3	6	81.6327	6.12245	12.2449	32	65.3061	16	16	13	6	30	26.5306	12.2449	61.2245
T. tetragonologum	52	35	3	6	7	0	1	37	1	14	71.1538	1.92308	26.9231	34	65.3846	16	18	13	9	30	25	17.3077	57.6923
T. tetramerum	53	37	2	6	6	0	2	43	6	4	81.1321	11.3208	7.54717	36	67.9245	21	15	15	7	31	28.3019	13.2075	58.4906
T. truncatum	45	32	2	5	4	1	1	35	6	4	77.7778	13.3333	8.88889	31	68.8889	17	14	12	7	26	26.6667	15.5556	57.7778
T. xanthophyllum	59	44	2	5	5	2	1	45	7	7	76.2712	11.8644	11.8644	43	72.8814	22	21	13	9	37	22.0339	15.2542	62.7119

## Sheet: Tab_S3-REPUTER_summary
Table S3: Results from the REPuter analysis of general distribution of the first sequence repeatitions in the plastomes of the Tanaecium species studied here. F = forward, P = palindrome, and R reverse repeats.
Species	Total	Total repeats per region			Repeat Type			Maximum size	loci longer repetition	Number of repeats per size (bp)								Number of repeats per loci type
		LSC	IR	SSC	F	P	R			30-39bp	40-49bp	50-59bp	60-69bp	70-79bp	80-89bp	90-99bp	>100bp	exon	intron	Intergenic regions
T. parviflorum	42	32	9	1	42	0	0	79	rpoA	15	10	6	1	1	0	0	0	35	0	7
T. dichotomum 2	22	12	10	0	20	1	1	106	rpl23/trnI-CAU	6	9	1	1	1	1	0	1	12	1	9
T. duckei	33	9	24	0	32	1	0	106	rpl23/trnI-CAU	5	9	3	3	2	3	2	1	14	0	19
T. tetramerum	27	14	13	0	26	1	0	126	ycf1	6	8	1	4	3	3	0	1	17	0	10
T. xanthophyllum	34	18	14	2	34	0	0	127	ycf1	12	7	2	3	2	0	2	2	20	0	16
T. dichotomum 1	27	13	14	0	27	0	0	148	rpl23/trnI-CAU	6	6	1	2	0	1	0	4	11	1	15
T. decorticans	36	15	21	0	36	0	0	148	rpl23/trnI-CAU	13	5	1	3	0	1	0	4	14	0	23
T. crucigerum	25	15	10	0	23	2	0	149	accD	5	7	2	2	0	2	0	2	14	2	10
T. tetragonolobum	36	14	22	0	36	0	0	150	ycf1	10	4	2	5	0	1	0	7	24	1	12
T. truncatum	67	47	20	0	67	0	0	150	ycf1	30	12	5	5	2	1	1	2	17	0	50
T. bilabiatum	26	17	6	3	25	1	0	168	accD	7	2	0	3	0	1	2	4	14	0	12
T. jaroba	40	22	18	0	40	0	0	180	rpl33/rps18	15	4	1	5	0	2	0	3	16	0	25
T. cyrtanthum	30	20	10	0	30	0	0	222	psaA/ycf3	4	11	0	2	0	2	0	2	15	0	16
T. revillae	39	7	32	0	38	1	0	226	trnN-GUU/ycf1	1	9	2	13	1	0	1	4	15	0	24
T. selloi	51	30	21	0	51	0	0	260	trnN-GUU/ycf1	23	11	1	2	2	1	1	6	5	0	46
T. pyramidatum	45	27	18	0	45	0	0	418	rps18	18	3	9	0	1	2	1	10	29	0	17

## Sheet: Tab_S4-REPUTER-shared
Table S4: Table containg the shared repeat between all Bignonieae used in this study.
Species	size	loci repetition 1	position	seq_1	loci repetition 2	position	seq_2
T. bilabiatum	41	rps2/trnV-GCA	98,502-98,542	CTACAGAACCGTACATGAGATTTTCACCTCATACGGCTCCT	ndhA intron	125,586-125,546	TTACAGAACCGTACATGAGATTTTCACCTCATACGGCTCCT
T. crucigerum	41	rps2/trnV-GCA	97,276-97,316	CTACAGAACCGTACATGAGATTTTCACCTCATACGGCTCCT	ndhA intron	124,176-124,136	TTACAGAACCGTACATGAGATTTTCACCTCATACGGCTCCT
T. cyrtanthum	41	rps2/trnV-GCA	98,952-98,992	CTACAGAACCGTACATGAGATTTTCACCTCATACGGCTCCT	ndhA intron	125,777-125,737	TTACAGAACCGTACATGAGATTTTCACCTCATACGGCTCCT
T. decorticans	41	rps2/trnV-GCA	99,044-99,084	CTACAGAACCGTACATGAGATTTTCACCTCATACGGCTCCT	ndhA intron	125,680-125,640	TTACAGAACCGTACATGAGATTTTCACCTCATACGGCTCCT
T. dichotomum 1	41	rps2/trnV-GCA	98,622-98,662	CTACAGAACCGTACATGAGATTTTCACCTCATACGGCTCCT	ndhA intron	125,331-125,291	TTACAGAACCGTACATGAGATTTTCACCTCATACGGCTCCT
T. dichotomum 2	41	rps2/trnV-GCA	98,940-98,980	CTACAGAACCGTACATGAGATTTTCACCTCATACGGCTCCT	ndhA intron	125,405-125,365	TTACAGAACCGTACATGAGATTTTCACCTCATACGGCTCCT
T. duckei	41	rps2/trnV-GCA	99,072-99,112	CTACAGAACCGTACATGAGATTTTCACCTCATACGGCTCCT	ndhA intron	125,585-125,545	TTACAGAACCGTACATGAGATTTTCACCTCATACGGCTCCT
T. jaroba	41	rps2/trnV-GCA	99,471-99,511	CTACAGAACCGTACATGAGATTTTCACCTCATACGGCTCCT	ndhA intron	126,399-126,359	TTACAGAACCGTACATGAGATTTTCACCTCATACGGCTCCT
T. parviflorum	41	rps2/trnV-GCA	99,146-99,186	CTACAGAACCGTACATGAGATTTTCACCTCATACGGCTCCT	ndhA intron	125,622-125,582	TTACAGAACCGTACATGAGATTTTCACCTCATACGGCTCCT
T. pyramidatum	41	rps2/trnV-GCA	99,456-99,496	CTACAGAACCGTACATGAGATTTTCACCTCATACGGCTCCT	ndhA intron	126,357-126,317	TTACAGAACCGTACATGAGATTTTCACCTCATACGGCTCCT
T. revillae	41	rps2/trnV-GCA	98,817-98,857	CTACAGAACCGTACATGAGATTTTCACCTCATACGGCTCCT	ndhA intron	125,661-125,621	TTACAGAACCGTACATGAGATTTTCACCTCATACGGCTCCT
T. selloi	41	rps2/trnV-GCA	98,169-98,209	CTACAGAACCGTACATGAGATTTTCACCTCATACGGCTCCT	ndhA intron	124,849-124,809	TTACAGAACCGTACATGAGATTTTCACCTCATACGGCTCCT
T. tetragonolobum	41	rps2/trnV-GCA	99,132-99,172	CTACAGAACCGTACATGAGATTTTCACCTCATACGGCTCCT	ndhA intron	125,645-125,605	TTACAGAACCGTACATGAGATTTTCACCTCATACGGCTCCT
T. tetramerum	41	rps2/trnV-GCA	99,085-99,125	CTACAGAACCGTACATGAGATTTTCACCTCATACGGCTCCT	ndhA intron	125,846-125,806	TTACAGAACCGTACATGAGATTTTCACCTCATACGGCTCCT
T. truncatum	41	rps2/trnV-GCA	98,828-98,868	CTACAGAACCGTACATGAGATTTTCACCTCATACGGCTCCT	ndhA intron	118,277-118,317	TTACAGAACCGTACATGAGATTTTCACCTCATACGGCTCCT
T. xanthophyllum	41	rps2/trnV-GCA	100,049-100,089	CTACAGAACCGTACATGAGATTTTCACCTCATACGGCTCCT	ndhA intron	127,067-127,027	TTACAGAACCGTACATGAGATTTTCACCTCATACGGCTCCT
Adenocalymma peregrinum	41	rps2/trnV-GCA	100,414-100,485	CTACAGAACCGTACATGAGATTTTCACCTCATACGGCTCCT	ndhA intron	125,044-127,244	TTACAGAACCGTACATGAGATTTTCACCTCATACGGCTCCT
Amphilophium steyermarkii	41	rps2/trnV-GCA	98,508-98,579	CTACAGAACCGTACATGAGATTTTCACCTCATACGGCTCCT	ndhA intron	123,433-123,473	TTACAAAACCGTACATGAGATTTTCACCTCATACGGCTCCT
Anemopaegma arvense	41	rps2/trnV-GCA	99,471-99,542	CTACAGAACCGTACATGAGATTTTCACCTCATACGGCTCCT	ndhA intron	124,879-127,064	TTACAGAACCGTACATGAGATTTTCACCTCATACGGCTCCT
Callichlamys latifolia	41	rps2/trnV-GCA	100,376-100,443	CTACAGAACCGTACATGAGATTTTCACCTCATACGGCTCCT	ndhA intron	119,767-121,929	TTACAGAACCGTACATGAGATTTTCACCTCATACGGCTCCT

## Sheet: Tab_S5-RSCU
Table S5: Relative synonymous codon usage (RSCU) of 16 Tanaecium plastomes is given in parentheses following the codon frequency. All frequencies are averages over all taxa.
Codon	Count	RSCU	Codon	Count	RSCU	Codon	Count	RSCU	Codon	Count	RSCU
UUU(F)	842	1.32	UCU(S)	491	1.71	UAU(Y)	655	1.63	UGU(C)	188	1.55
UUC(F)	437	0.68	UCC(S)	278	0.97	UAC(Y)	151	0.37	UGC(C)	54.5	0.45
UUA(L)	734	1.85	UCA(S)	321	2023-12-01	UAA(*)	38.7	1.45	UGA(*)	2023-01-22	0.83
UUG(L)	482	1.21	UCG(S)	170	0.59	UAG(*)	2023-02-19	0.72	UGG(W)	399	1
CUU(L)	522	1.32	CCU(P)	386	1.58	CAU(H)	402	1.55	CGU(R)	307	1.34
CUC(L)	148	0.37	CCC(P)	175	0.72	CAC(H)	117	0.45	CGC(R)	96.2	0.42
CUA(L)	338	0.85	CCA(P)	288	1.18	CAA(Q)	590	1.51	CGA(R)	319	1.39
CUG(L)	157	0.4	CCG(P)	126	0.52	CAG(Q)	194	0.49	CGG(R)	104	0.45
AUU(I)	930	1.48	ACU(T)	460	2023-06-01	AAU(N)	787	1.52	AGU(S)	358	1.25
AUC(I)	393	0.62	ACC(T)	219	0.76	AAC(N)	251	0.48	AGC(S)	101	0.35
AUA(I)	568	0.9	ACA(T)	340	1.19	AAA(K)	910	1.45	AGA(R)	425	1.85
AUG(M)	530	1	ACG(T)	127	0.44	AAG(K)	348	0.55	AGG(R)	128	0.56
GUU(V)	465	1.47	GCU(A)	570	1.79	GAU(D)	741	1.59	GGU(G)	512	1.31
GUC(V)	162	0.51	GCC(A)	205	0.64	GAC(D)	188	0.41	GGC(G)	155	0.4
GUA(V)	462	1.46	GCA(A)	364	1.15	GAA(E)	926	2023-05-01	GGA(G)	625	2023-06-01
GUG(V)	178	0.56	GCG(A)	132	0.42	GAG(E)	308	0.5	GGG(G)	267	0.68

## Sheet: Tab_S6-Selection
Table S6: Sites under positive or diversifying selection in protein coding genes.
Gene	Number of aligned sites	Sites under positive selection using BUSTED	Number of sites under positive selection using FUBAR
accD	700	yes	29
clpP	225	yes	15
rpoA	532	yes	39
rps18	828	yes	15
rps7	153	yes	2
ycf1	2146	yes	37
ycf2	2172	yes	71
ycf4	184	yes	9

## Sheet: Table_S7-IQR_median_ratio
Table S7: Table showing the calculation of the interquartile range (IQR) and median ratio proposed by Turudić et al (2023). We present here the calculation for all the genus with published compared plastome studies for the tribe Bignonieae. The box-plot graphic is showing the plastome size variation of the Bignonieae genera. (1) Thode & Lohmann, 2019; (2) Fonseca & Lohmann, 2017; (3) Firetti et a…
	Tanaecium	Amphilophium (1)	Adenocalymma (2)	Anemopaegma (1,3)
min	157807	155262	157025	167413
quartil 1	158696	157010	157990	168172
quartil 2	159122	163543	158598	168558
quartil 3	159527	163702	159143	168806
max	160935	164786	159725	168987
box 1	158696	157010	157990	168172
box2	426.25	6532.5	607.75	386
box3	404.5	158.5	545.25	248
limite superior	1408	1084.5	582.25	181
Limite inferior	889.25	1748.5	964.75	759
IQR	830.75	6691	1153	634
median values	159122	163543	158598	168558
Ratio	0.00522082	0.0409128	0.00726998	0.00376132
percentage	0.522082	4.09128	0.726998	0.376132
